# Supplementary material for: The first physical evidence of subglacial volcanism under the West Antarctic Ice Sheet
Source: Sci Rep. 2017 Sep 13;7:11457. doi: 10.1038/s41598-017-11515-3 (PMC5597626; doi:10.1038/s41598-017-11515-3)
Supplement: Supplementary file 2 — Supplementary Data [file 41598_2017_11515_MOESM2_ESM.xlsx]

## Sheet: Geochemistry
EMP-WDS Analysis of coarse grained ice core tephra
Tephra A	P2O5	SiO2	SO2	TiO2	Al2O3	MgO	CaO	MnO	FeO	Na2O	K2O	Cl	F	Total	Analytical Total	S (ppm)
WDC06A-2569.205-71	0.631573	54.5147	0.142354	1.78545	15.1487	1.54284	5.11574	0.295736	11.4365	5.14682	3.88969	0.246614	0.102255	99.999	99.751	712.461
WDC06A-2569.205-014	0.514022	57.5079	0.0717005	1.40876	15.2591	1.3098	4.18792	0.258526	9.38469	5.79158	3.9819	0.212072	0.111085	99.999	99.023	358.85
WDC06A-2569.205-013	0.601238	57.7687	0.0418773	1.29321	15.2912	1.5684	3.90556	0.217363	9.29975	5.49689	4.30339	0.0987108	0.114664	100.001	100.293	209.589
WDC06A-2569.205-05	0.279881	58.0267	0.00297746	1.15426	17.7109	0.931945	4.79867	0.117113	7.04765	6.2358	3.34865	0.253084	0.0923013	100	100.757	14.9017
WDC06A-2569.205-73	0.449709	58.0743	0.0388884	1.07691	16.1935	0.992153	3.43813	0.329056	8.02896	5.99978	5.01261	0.253273	0.113674	100.001	100.287	194.63
WDC06A-2569.205-017	0.538142	58.1454		1.20379	16.088	1.15861	4.11337	0.237947	8.06008	5.68362	4.33425	0.340355	0.0953796	99.999	99.602
WDC06A-2569.205-48	0.365266	58.233	0.0918155	1.17564	16.2204	1.19859	3.98998	0.211575	8.73744	5.48498	4.05884	0.145707	0.0878235	100.001	100.201	459.522
WDC06A-2569.205-39	0.308673	58.3392	0.0661442	1.15051	16.4739	1.14951	4.22521	0.216472	8.32916	5.64731	3.72011	0.259566	0.114249	100	99.782	331.041
WDC06A-2569.205-018	1.1486	58.3826	0.0500297	1.08815	15.8844	0.895323	4.486	0.194907	7.60347	5.63043	4.31298	0.162597	0.162597	100.002	95.943	250.391
WDC06A-2569.205-07	0.40321	58.4135	0.0369276	1.32141	15.7831	1.0729	3.0121	0.243523	8.80474	5.93237	4.53312	0.334345	0.109785	100.001	100.196	184.817
WDC06A-2569.205-016	0.334547	58.4656	0.069285	1.11351	15.9445	1.00958	3.5751	0.264273	7.98856	5.92486	4.66387	0.557249	0.0900705	100.001	101.032	346.76
WDC06A-2569.205-015	0.39303	58.5454	0.0521366	1.02669	16.5604	0.967535	4.05262	0.221581	7.4044	5.80822	4.15789	0.740941	0.0691813	100	99.738	260.935
WDC06A-2569.205-51	0.473487	58.575	0.0461188	1.27903	16.033	1.14477	3.88321	0.244942	8.81587	5.05667	4.29828	0.0573923	0.0922377	100	97.574	230.817
WDC06A-2569.205-020	0.325619	58.5926	0.0477973	1.16008	15.8996	0.867323	3.02119	0.174261	8.01302	6.02346	5.17705	0.588505	0.109536	100	100.424	239.218
WDC06A-2569.205-08	0.428259	58.6384	0.0702064	1.16442	16.9719	0.980884	4.19634	0.175516	7.63846	5.71881	3.85533	0.0842477	0.077227	100	99.706	351.372
WDC06A-2569.205-019	0.384913	58.734	0.0386897	1.03669	15.9779	1.19343	3.37593	0.283725	8.19527	5.86	4.48305	0.318446	0.117061	99.999	100.802	193.636
WDC06A-2569.205-40	0.517901	58.7388	0.0399173	1.08084	16.1522	1.06958	4.09613	0.18014	7.99881	5.55567	4.26194	0.214939	0.0921168	99.999	97.702	199.78
WDC06A-2569.205-61	0.40269	58.7907	0.0416576	1.14856	16.0302	0.957132	3.41295	0.244986	7.57374	5.9858	5.06437	0.237051	0.109103	99.999	100.822	208.489
WDC06A-2569.205-52	0.386387	58.9356	0.0140504	1.10597	16.154	0.952419	3.58888	0.205739	8.32589	6.07581	3.91004	0.241868	0.102367	99.999	99.641	70.3202
WDC06A-2569.205-62	0.341033	58.9857	0.0381155	1.25881	16.3606	1.00304	3.68918	0.198602	8.13565	5.91994	3.78647	0.21465	0.0702127	100.002	99.697	190.762
WDC06A-2569.205-04	0.327129	59.2057	0.0602296	0.911711	15.8947	0.806604	3.45671	0.135812	7.67396	5.99461	4.85025	0.472389	0.211394	100.001	84.676	301.439
WDC06A-2569.205-38	0.290722	59.2268	0.0546392	1.02887	16.3505	1.05155	3.50412	0.227835	8.41237	4.89794	4.53918	0.292784	0.12268	100	97	273.46
WDC06A-2569.205-03	0.348939	59.4592	0.036411	0.967926	16.4204	0.857681	3.26991	0.213409	7.51584	5.65382	4.70208	0	0.0819248	99.5275	99.434	181.2
WDC06A-2569.205-37	0.337712	59.4846	0.0562854	1.01414	16.1981	0.815133	3.24545	0.229162	8.07796	5.77227	4.60635	0.0512599	0.112571	100.001	99.493	281.699
WDC06A-2569.205-09	0.322719	59.5125	0.0676174	1.03782	16.4679	0.898492	3.82141	0.211048	6.82526	6.01692	4.1933	0.549135	0.074789	99.999	97.608	338.414
WDC06A-2569.205-023	0.229376	59.7603	0.0365815	0.903662	16.2639	0.839397	3.22412	0.205647	6.97125	5.769	4.78427	0.902673	0.111722	100.002	101.144	183.085
WDC06A-2569.205-01	0.835237	59.8247	0.0690718	1.19547	15.7303	0.959566	3.88715	0.192338	7.13352	5.16869	4.65012	0.274162	0.0807609	100.001	94.105	345.693
WDC06A-2569.205-41	0.355674	60.9732	0.0607989	1.00521	16.5403	0.796466	3.27301	0.149971	7.54008	3.95092	4.93788	0.312101	0.104371	100	98.686	304.289
WDC06A-2569.205-50	0.0240079	63.73	0.0400132	0.317105	17.5138	0.0690228	1.28442	0.164054	4.12136	6.40311	5.95897	0.300099	0.0750248	100.001	99.967	200.26
WDC06A-2569.205-76	0.0560006	70.5617		0.152002	14.5631		0.386004	0.0590006	2.39802	6.62207	4.72405	0.354004	0.123001	99.999	99.999
WDC06A-2569.205-77	0.0632751	70.8133		0.150806	13.9796		0.537839	0.0316376	2.80309	6.52472	4.37442	0.49671	0.223572	99.9989	94.824
WDC06A-2569.205-83	0.0268004	73.538	0.00893346	0.115018	12.7257		0.174202	0.00893346	2.13621	5.55884	4.565	0.847562	0.293687	99.9989	89.551	44.7105
WDC06A-2569.205-35		73.6914		0.083163	12.9674		0.212416	0.055108	2.14721	5.46872	4.39962	0.804577	0.169332	99.999	99.804
WDC06A-2569.205-63		73.7444	0.0099386	0.0463801	12.7413	0.00662573	0.117055	0.107116	2.28809	5.58218	4.45139	0.664782	0.240735	100	90.556	49.7411
WDC06A-2569.205-36		73.7682	0.00504419	0.115007	13.0049		0.176547	0.0635568	2.01465	5.58089	4.33497	0.764699	0.170494	99.999	99.124	25.2453
WDC06A-2569.205-70		73.8191	0.0287826	0.114102	13.0087		0.194283	0.0359782	2.05384	5.41421	4.26496	0.856282	0.206618	99.9969	97.281	144.052
Tephra B	P2O5	SiO2	SO2	TiO2	Al2O3	MgO	CaO	MnO	FeO	Na2O	K2O	Cl	F	Total	Analytical Total	S (ppm)
WDC06A-2871.74-012	0.0959723	59.8547	0.119707	0.531459	12.7612	0.0350866	1.42307	0.504628	10.7396	9.27525	4.17944	0.201232	0.276565	100	96.9	599.116
WDC06A-2871.74-06	0.119923	60.8552	0.123254	0.555198	13.4091	0.0322015	1.25808	0.437496	9.48278	8.8443	4.40161	0.228741	0.25206	100	90.06	616.866
WDC06A-2871.74-017	0.0458455	61.1679	0.0458455	0.407626	14.3506	0.0468421	1.20494	0.303976	8.16947	8.96878	4.82673	0.278063	0.183382	100	100.34	229.449
WDC06A-2871.74-03	0.0819638	61.1917	0.0881889	0.45962	13.9432	0.0425382	1.19626	0.374543	8.63421	8.45472	4.98112	0.351718	0.200241	100	96.38	441.371
WDC06A-2871.74-028	0.0337994	61.2147	0.109592	0.437343	14.0718	0.0727198	1.2178	0.328776	8.52768	8.77759	4.6469	0.328776	0.23045	100	97.64	548.49
WDC06A-2871.74-023	0.111364	61.2301	0.02531	0.418122	13.6178	0.00809922	1.25842	0.379651	8.91926	8.74108	4.71071	0.361427	0.219691	100	98.78	126.673
WDC06A-2871.74-07		61.2333	0.0954796	0.397832	14.0813	0.0437615	1.05326	0.325228	8.0362	9.16306	4.90328	0.488339	0.179024	100	100.55	477.86
WDC06A-2871.74-019	0.0660442	61.2544	0.0823012	0.367815	14.1934	0.0365783	1.04248	0.272305	8.08685	8.9627	4.94925	0.451132	0.235727	100	98.42	411.904
WDC06A-2871.74-025	0.10006	61.3063	0.0529729	0.422802	14.5754	0.0510109	1.09085	0.26094	7.90473	8.96026	4.86565	0.245245	0.165785	100	101.94	265.121
WDC06A-2871.74-029	0.0774601	61.3821	0.0540182	0.40055	14.4249	0.0570759	1.17107	0.294552	8.21281	8.62355	4.91158	0.202823	0.188554	100	98.12	270.353
WDC06A-2871.74-05	0.031026	61.3962	0.0748903	0.453621	14.0066	0.0492137	1.12229	0.298491	8.31069	8.81459	4.92244	0.333797	0.187226	100	93.47	374.814
WDC06A-2871.74-020		61.4035	0.0821181	0.469953	14.3885	0.0702456	1.10513	0.335398	8.13167	8.79653	4.75889	0.287908	0.171162	100	101.07	410.988
WDC06A-2871.74-01	0.0597811	61.4559	0.0519409	0.505689	13.9701	0.0450808	1.0251	0.316546	8.043	9.13866	4.92851	0.278325	0.182283	100	102.04	259.956
WDC06A-2871.74-022	0.0595918	61.4851	0.0859686	0.412258	14.3616	0.0380997	1.10587	0.375136	8.32332	8.69162	4.77126	0.0781532	0.210037	100	102.36	430.259
WDC06A-2871.74-018	0.0581858	61.5606	0.0775811	0.460383	14.229	0.0357281	1.0351	0.311345	7.8949	8.783	4.99786	0.361365	0.194974	100	97.96	388.281
WDC06A-2871.74-010	0.0279249	61.5609	0.0424044	0.465415	14.4775	0.0682608	1.16043	0.32579	8.20991	8.58638	4.5983	0.279249	0.198577	100	96.69	212.227
WDC06A-2871.74-030	0.0575391	61.6143	0.0474446	0.420944	14.6331	0.0656148	1.03873	0.326055	8.03933	8.6016	4.84338	0.13022	0.182712	100	99.06	237.452
WDC06A-2871.74-04	0.0631095	61.6722	0.0620916	0.45907	14.3024	0.0458053	1.12579	0.297225	7.90293	8.79461	4.75764	0.344048	0.176096	100	98.24	310.758
WDC06A-2871.74-016	0.0522373	61.7357	0.0423812	0.489848	14.3091	0.0482949	1.09008	0.294697	8.02089	8.70392	4.77134	0.238518	0.205007	100	101.46	212.111
WDC06A-2871.74-02	0.071543	61.7779	0.0796042	0.427243	14.5585	0.0453442	1.08826	0.298264	8.18815	8.34836	4.72587	0.217652	0.172308	100	99.24	398.406
WDC06A-2871.74-024	0.061681	61.7993	0.0859489	0.453001	14.316	0.0576363	1.14261	0.328628	8.1065	8.66061	4.68775	0.135496	0.16482	100	98.9	430.16
WDC06A-2871.74-015		61.8182	0.0698198	0.362341	13.8219	0.0300947	1.19416	0.373175	8.78405	8.36273	4.65867	0.217886	0.300947	100	83.07	349.437
WDC06A-2871.74-09	0.0454082	61.843	0.028254	0.42381	14.1169	0.0464173	1.12209	0.290613	8.17348	8.81121	4.78502	0.102925	0.210896	100	99.1	141.407
WDC06A-2871.74-027	0.0540491	61.8648	0.0571085	0.453808	14.3189	0.0683262	1.14523	0.331433	8.13388	8.5163	4.70329	0.125435	0.228434	100	98.06	285.819
WDC06A-2871.74-026		61.9325	0.0543807	0.401186	14.338	0.0554068	1.06812	0.316024	7.97037	8.52957	4.85117	0.269852	0.213419	100	97.46	272.167
WDC06A-2871.74-021	0.0273987	61.9727	0.082196	0.465777	14.0149	0.0507382	1.08478	0.288193	8.30078	8.3231	4.90842	0.286164	0.19585	100	98.55	411.378
WDC06A-2871.74-08	0.0699868	61.9992	0.0750583	0.483822	13.7174	0.0689725	0.815499	0.331677	8.33046	8.89847	4.85952	0.168374	0.18156	100	98.59	375.655
WDC06A-2871.74-011	0.0404224	62.0231	0.0373907	0.435552	14.7087	0.0333485	1.04694	0.28801	7.50341	8.54227	4.77591	0.402203	0.163711	100	98.96	187.135
WDC06A-2871.74-013	0.0615509	62.2915	0.0756773	0.430856	14.5048	0.0585238	1.07966	0.365269	7.77458	8.40724	4.68695	0.0595328	0.203824	100	99.11	378.753
WDC06A-2871.74-014	0.0456246	62.457	0.0780688	0.424816	14.5461	0.042583	1.06356	0.27172	7.49967	8.51254	4.7551	0.131804	0.171346	100	98.63	390.722
WDC06A-2871.74-Average	0.0622882	61.5451	0.0695666	0.443259	14.169	0.0483216	1.11919	0.328193	8.27852	8.71982	4.77078	0.25288	0.201556	100	98.0383	348.17
σ	0.0243224	0.481611	0.0248204	0.0430547	0.407673	0.0144553	0.102863	0.0509143	0.608534	0.244368	0.169394	0.10849	0.0328283		3.73876	124.222
Tephra C	P2O5	SiO2	SO2	TiO2	Al2O3	MgO	CaO	MnO	FeO	Na2O	K2O	Cl	F	Total	Analytical Total	S (ppm)
WDC06A-3149.138-01	2.12276	45.8602	0.302684	3.61832	14.8087	4.75363	8.73716	0.323525	13.4392	4.35766	1.43998	0.171687	0.0645065	100	100.765	1514.89
WDC06A-3149.138-08	2.18752	44.5133	0.309082	3.78081	14.6564	4.78968	9.21151	0.327583	14.2635	4.41095	1.48555	0	0.0642107	100	91.885	1546.91
WDC06A-3149.138-04	1.90629	44.6233	0.294511	3.84364	14.7631	4.82356	9.08487	0.258099	14.0519	4.62329	1.51754	0.153146	0.0567604	100	93.375	1473.98
WDC06A-3149.138-022	1.90727	44.7327	0.372125	3.76789	14.6145	4.79305	8.89057	0.362796	13.9334	4.61995	1.41594	0.54834	0.0435355	100.002	96.473	1862.43
WDC06A-3149.138-02	2.08474	44.9944	0.285467	3.759	14.4359	4.73105	8.86928	0.383401	14.0077	4.49767	1.4513	0.431326	0.0666785	99.9979	95.983	1428.72
WDC06A-3149.138-018	1.76357	45.1336	0.256971	3.72504	14.7033	4.72909	8.9173	0.293237	13.6454	4.80059	1.47344	0.518086	0.0414469	100.001	96.509	1286.1
WDC06A-3149.138-025	1.99402	45.1401	0.653529	3.8087	14.4303	4.6973	8.73803	0.290795	13.7383	4.63245	1.50362	0.321192	0.0506611	99.999	98.695	3270.81
WDC06A-3149.138-016	2.05364	45.1894	0.402654	3.77812	14.569	4.78423	8.93084	0.339513	13.7948	4.58032	1.41084	0.106615	0.0610709	100.001	96.609	2015.22
WDC06A-3149.138-015	2.00213	45.1933	0.250396	3.72076	14.5126	4.65509	9.03184	0.362143	13.7583	4.70889	1.47444	0.274194	0.0548387	99.999	96.647	1253.19
WDC06A-3149.138-07	2.03586	45.1983	0.338103	3.7119	14.6129	4.78308	8.83515	0.349477	13.6968	4.42843	1.37413	0.553166	0.0847843	100.002	96.716	1692.15
WDC06A-3149.138-03	2.00246	45.2204	0.284704	3.87579	14.2426	4.50658	9.12112	0.317514	14.303	4.23035	1.44998	0.386309	0.0603277	100.001	94.484	1424.9
WDC06A-3149.138-014	1.99624	45.3274	0.300889	3.56917	14.5485	4.62851	8.84822	0.310227	13.679	4.78206	1.42144	0.543676	0.0446146	100	96.381	1505.9
WDC06A-3149.138-011	1.99449	45.3641	0.284632	3.71574	14.5462	4.66486	8.89397	0.297052	13.7772	4.63174	1.45111	0.324998	0.0527863	99.999	96.616	1424.54
WDC06A-3149.138-019	2.11125	45.3702	0.273221	3.75058	14.5552	4.7555	8.9542	0.288745	13.5441	4.64166	1.50479	0.166624	0.0838292	100	96.625	1367.43
WDC06A-3149.138-013	1.91789	45.4026	0.274877	3.68273	14.53	4.73642	9.06261	0.335266	13.647	4.53755	1.40041	0.430016	0.0426892	100	96.043	1375.71
WDC06A-3149.138-012	2.04862	45.5118	0.267211	3.80206	14.4553	4.78597	8.90392	0.247532	13.4299	4.72279	1.4883	0.273425	0.062142	99.999	96.553	1337.35
WDC06A-3149.138-010	2.05426	45.5503	0.300325	3.74793	14.5208	4.70713	8.83098	0.283981	13.6781	4.75923	1.38415	0.132797	0.0480111	99.998	97.894	1503.08
WDC06A-3149.138-023	1.90712	45.563	0.219173	3.78411	14.6638	4.7117	8.84378	0.295001	13.8297	4.68469	1.44488	0	0.0540142	100.001	96.271	1096.93
WDC06A-3149.138-05	1.80487	45.5864	0.257245	3.91262	14.5126	4.59411	9.15192	0.326743	13.9493	4.30056	1.4273	0.130697	0.0466776	100.001	96.406	1287.47
WDC06A-3149.138-06	1.84884	45.6691	0.259183	3.8227	14.5427	4.72425	9.1202	0.254101	13.4846	4.26179	1.50123	0.460431	0.0498038	99.999	98.386	1297.17
WDC06A-3149.138-021	2.13848	45.7199	0.206817	3.73614	14.7398	4.84261	8.69664	0.272998	13.805	4.06912	1.50873	0.213021	0.0506701	100	96.704	1035.08
WDC06A-3149.138-024	1.92061	45.7443	0.342166	3.68643	15.0359	4.47056	8.7069	0.294303	13.1255	4.82189	1.42365	0.356423	0.0702662	99.999	98.198	1712.49
WDC06A-3149.138-020	1.84477	45.8008	0.231885	3.65966	14.4119	4.7624	8.97548	0.333914	13.5792	4.5336	1.4212	0.362771	0.0824479	100	97.031	1160.55
WDC06A-3149.138-017	2.0862	45.8338	0.263595	3.66982	14.8383	4.74369	8.74172	0.312827	13.5367	4.40522	1.43182	0.0656424	0.069745	99.999	97.498	1319.25
WDC06A-3149.138-average	1.98891	45.3434	0.30131	3.74707	14.5938	4.71559	8.92076	0.310866	13.7374	4.54344	1.45024	0.288524	0.0586049	99.9999	96.6145	1508.01
σ	0.110922	0.371769	0.0875074	0.0788709	0.165751	0.091645	0.148584	0.0354229	0.265396	0.1993	0.0411506	0.174303	0.0128609		1.72185	437.961
Notes: Geochemical analysis of WAIS Divide (WDC06A) ice core tephra from New Mexico Tech. Geochemical quantities are in weight %. Accelerating voltage of 15kV and a probe current of 10 nA.
Count times = 20s except S= 30s, Cl=40 and F=60. FeO is total Fe. Values are normalized to 100%. Analytical precision from microprobe analyses is calculated by the standard deviation of
replicate analyses of secondary standard VG568, are as follows (in wt.%) : P2O5±0.01, SiO2±0.16, SO2±0.01, TiO2±0.03, Al2O3±0.24, MgO±0.01, CaO±0.03, MnO±0.02, FeO±0.06,
Na2O±0.07, K2O±0.08, F±0.07, Cl±0.02.

## Sheet: Tephra Load
Tephra Load Calculation
Tephra Layer	Ice area (mm2)	Layer thickness (mm)	Ice volume (mm3)	Tephra volume (mm3)	Tephra Density (g/mm3)	Tephra mass (g)	Load (g/mm3)	Load (g/mm2)	Load (g/cm2)	Average particle size (μm)
WDC06A-2569.205	144	17.5	2520	12.5896	0.00249	0.031348	1.24397e-05	0.000217694	0.0217694	84.6
WDC06A-2871.74	144	11.5	1656	3.81197	0.0025	0.00952992	5.75479e-06	6.618e-05	0.006618	64.5
Measured-2871.74*	84	13	1092			0.00392	3.58974e-06	4.66667e-05	0.00466667
WDC06A-3149.120	144	11.7	1684.8	3.88967	0.00289	0.0112411	6.6721e-06	7.80635e-05	0.00780635	54.81
Ice area, layer thickness, tephra volume and average particle size was measured from μct data. * are physical measurements from the tephra layer WDCO6A-2871.74.
This tephra was measured to check the accuracy of the tephra load calculations done using μct data. We are happy that the tephra load calculated by μct and
the measured tephra load within the same order of magnitude. These measurements are meant to be a new method for determining the volume of the eruption
and we are aware of the varying assumptions and errors that go into the μct tephra load calculations, which includes tephra shape and varying glass density.
Glass densities were calculated from the EMPA analyses using Iacovino, K. (2014) Glass Density Cal v3.0 [Microsoft Excel Spreadsheet] using 50% Fe2O3 and 50%
FeO for each layer. http://www.kaylaiacovino.com/tools-for-petrologists/

## Sheet: Standards
Secondary standard analysis of vg-568
	P2O5	SiO2	SO2	TiO2	Al2O3	MgO	CaO	MnO	FeO	Na2O	K2O	F	Cl	Total
vg-568-01 a	0.037	76.639	0.025	0.103	11.872		0.473		1.083	3.777	5.011	0.177	0.1	99.298
vg-568-02 a		76.871		0.074	11.989	0.016	0.464	0.006	1.201	3.858	4.942	0.187	0.092	99.701
vg-568-03 a		76.759		0.056	11.789		0.481		1.174	3.684	4.991	0.106	0.137	99.181
vg-568-04 a		76.826	0.033	0.144	12.071	0.024	0.434	0.035	1.072	3.835	5.195	0.136	0.109	99.915
vg-568-01 b		76.651	0.012	0.03	11.749	0.019	0.438	0.029	1.159	3.694	5.023	0.183	0.079	99.066
vg-568-02 b		76.91	0.009	0.082	11.754	0.011	0.432	0.039	1.178	3.758	5.015	0.336	0.093	99.615
vg-568-03 b	0.023	76.699		0.081	11.677	0.042	0.476	0.041	1.079	3.692	5.114	0.108	0.101	99.133
vg-568-04 b	0.027	76.481		0.112	11.549	0.026	0.433	0.022	1.039	3.659	4.959	0.222	0.085	98.615
vg-568-05 b	0.009	76.915	0.005	0.064	11.185	0.009	0.439		1.12	3.783	4.984	0.125	0.115	98.753
vg-568-06 b		76.52		0.085	11.748	0.007	0.504	0.005	1.064	3.655	4.96	0.191	0.097	98.835
Average	0.024	76.7271	0.0168	0.0831	11.7383	0.01925	0.4574	0.0252857	1.1169	3.7395	5.0194	0.1771	0.1008	99.2112
σ	0.0116046	0.155657	0.0117558	0.0315364	0.244988	0.0114611	0.0255265	0.01493	0.0570739	0.0729006	0.0782549	0.0681705	0.0165247	0.426988
Accepted Value		76.71		0.12	12.06		0.5	0.03	1.23	3.75	4.89			96.46
Notes: Geochemical analysis of secondary standards by EMPA at New Mexico Tech. Geochemical quantities are in weight %. Accelerating voltage of 15kV and a probe current of 10 nA.
Count times = 20s except S= 30s, Cl=40 and F=60. FeO is total Fe. a- analysis data 09/09/2011 (WDC06A-2569.205 and WDC06A-3149.138), b- analysis date 04/25/2013 (WDC06A-2817.74)
